# Supplementary material for: The INSIDEOUT framework provides precise signatures of the balance of intrinsic and extrinsic dynamics in brain states
Source: Commun Biol. 2022 Jun 10;5:572. doi: 10.1038/s42003-022-03505-7 (PMC9187708; doi:10.1038/s42003-022-03505-7)
Supplement: Supplementary file 4 — Supplementary Data 1 [file 42003_2022_3505_MOESM4_ESM.xlsx]

## Sheet: Sheet1
Data for Deco et al 2022, Violinplots Figure 3C
Awake	9.85583e-05	8.33955e-05	0.000107098	0.000112168	0.000117629	8.28656e-05	7.15873e-05	9.29158e-05	7.54075e-05	0.000104939	0.000106085	0.000107277	0.000101858	0.000102398	0.000119773	5.95904e-05	8.02121e-05	8.23594e-05	9.32727e-05	6.62604e-05	4.93939e-05	4.04843e-05	8.25127e-05	7.12346e-05	8.11233e-05	5.03521e-05	6.80023e-05	4.36684e-05	9.48648e-05	4.8051e-05	4.95741e-05	7.32233e-05	6.73239e-05	6.89312e-05	8.94458e-05	5.47437e-05	0.000126299	4.86829e-05	4.19851e-05	4.74639e-05	4.45523e-05	4.89733e-05	0.000127714	9.38285e-05	9.55883e-05	4.43112e-05	6.5149e-05	4.51384e-05	3.85718e-05
Sleep	6.82259e-05	2.21733e-05	3.74305e-05	1.87147e-05	2.20733e-05	2.18862e-05	2.08914e-05	3.17299e-05	1.34974e-05	1.91592e-05	2.58939e-05	2.52268e-05	2.95291e-05	2.44945e-05	2.99369e-05	3.06596e-05	3.32491e-05	2.23165e-05	1.8e-05	1.94815e-05	3.54856e-05	6.66869e-05	3.30864e-05	6.2738e-05	2.26827e-05	7.03381e-05	4.16447e-05	2.02208e-05	6.01605e-05	3.9625e-05	3.76391e-05	5.04374e-05	2.78245e-05	4.92331e-05	4.01005e-05	4.34959e-05	2.75488e-05	3.53e-05	4.53829e-05	5.10553e-05	4.42281e-05	4.01641e-05	2.86877e-05	7.44771e-05	6.44061e-05	6.31241e-05	2.70804e-05	3.89099e-05	5.55493e-05
Awake	4.49674e-05	6.12679e-05	7.04711e-05	3.18088e-05	4.68623e-05	4.09047e-05	4.7683e-05	2.03259e-05	9.56912e-05	4.9743e-05	9.13429e-05	7.18395e-05	3.02144e-05	4.42445e-05	8.1544e-05	7.71956e-05	5.36296e-05	7.97231e-05	6.76562e-05	5.44578e-05	4.57537e-05	8.72301e-05	6.52483e-05	5.00395e-05	8.65431e-05	4.35753e-05	4.07753e-05	9.19098e-05	0.000101046	0.000107162	5.39695e-05	8.07959e-05	4.43376e-05	3.49574e-05	4.44486e-05	7.78497e-05	5.06517e-05	7.94093e-05	7.64613e-05	3.34571e-05	3.86024e-05	3.27089e-05	4.71319e-05	3.33337e-05	1.97296e-05	2.21787e-05	2.2888e-05	2.37695e-05	2.86192e-05
Propofol	2.53962e-05	8.30123e-06	1.06162e-05	5.77002e-06	5.84786e-06	7.36858e-06	4.9325e-06	6.32838e-06	8.85423e-06	1.65835e-05	6.90563e-06	7.48856e-06	1.89464e-05	9.58189e-06	5.12125e-06	2.44155e-05	1.672e-05	1.56538e-05	2.86057e-05	1.47307e-05	7.60028e-06	1.34309e-05	1.34263e-05	1.53883e-05	9.79422e-06	8.18923e-06	1.48952e-05	2.12208e-05	1.60482e-05	2.74072e-05	1.07617e-05	2.54992e-05	1.14564e-05	2.26428e-05	2.3267e-05	1.41129e-05	1.91877e-05	2.58168e-05	1.0934e-05	7.53867e-06	5.32508e-06	5.60964e-06	6.00644e-06	1.23982e-05	1.24844e-05	1.65771e-05	2.39033e-05	1.65485e-05	1.26658e-05
Recovery	8.94677e-06	6.78941e-06	6.03535e-06	5.43488e-06	7.8964e-06	1.01109e-05	7.93162e-06	1.7341e-05	3.01215e-05	3.23871e-05	2.52088e-05	5.32482e-05	4.3993e-05	5.943e-05	6.03402e-05	6.36845e-05	6.90063e-06	1.63938e-05	1.38617e-05	8.76171e-06	8.47193e-06	8.97068e-06	5.58106e-06	6.98114e-06	1.15005e-05	2.25302e-05	3.6111e-05	3.27451e-05	3.52827e-05	4.18906e-05	2.84665e-05	4.24984e-05	5.69277e-05	1.14423e-05	7.44819e-06	9.9579e-06	1.16391e-05	6.23866e-06	1.11168e-05	1.36173e-05	1.75084e-05	2.92041e-05	3.77768e-05	5.87865e-05	5.49599e-05	8.90551e-06	1.30284e-05	2.05363e-05	2.98e-05
Awake	4.17064e-05	6.6906e-05	3.98314e-05	4.82528e-05	3.18448e-05	3.17629e-05	2.71633e-05	2.11479e-05	4.98783e-05	4.62986e-05	2.79177e-05	3.32314e-05	4.16641e-05	4.82765e-05	8.08426e-05	7.22164e-05	9.5788e-05	2.98323e-05	3.86298e-05	4.16079e-05	4.39993e-05	2.87814e-05	3.1228e-05	8.66122e-05	9.74353e-05	0.000103954	8.21747e-05	9.75561e-05	8.35328e-05	7.07082e-05	8.61762e-05	7.30259e-05	7.55363e-05	6.89585e-05	7.72986e-05	5.79309e-05	5.87564e-05	3.96955e-05	3.90129e-05	3.65228e-05	3.15253e-05	4.57167e-05	5.46712e-05	3.40246e-05	4.04247e-05	2.47588e-05	6.97794e-05	3.78403e-05	3.33246e-05
MD	1.80769e-05	2.6658e-05	2.64793e-05	2.20903e-05	2.50444e-05	1.659e-05	1.228e-05	9.11988e-06	1.89948e-05	1.49125e-05	1.02292e-05	1.01184e-05	1.19041e-05	8.01396e-06	6.60163e-06	7.08003e-06	1.00499e-05	1.30151e-05	1.35696e-05	9.73525e-06	1.83522e-05	1.9332e-05	1.76749e-05	7.076e-06	1.57591e-05	7.62864e-06	2.87842e-05	1.36339e-05	1.71759e-05	1.6773e-05	2.81944e-05	2.1621e-05	2.69582e-05	1.19535e-05	2.91098e-05	1.98265e-05	1.41593e-05	1.42043e-05	7.28424e-06	1.0492e-05	6.82888e-06	6.65078e-06	7.13709e-06	9.63212e-06	6.99981e-06	9.3564e-06	5.7754e-06	6.59804e-06	6.71248e-06
Recovery	3.56521e-05	2.08873e-05	1.89325e-05	3.11432e-05	3.173e-05	1.92417e-05	1.745e-05	2.85618e-05	1.99984e-05	1.34765e-05	1.75394e-05	1.34738e-05	3.65795e-05	2.64497e-05	7.23452e-05	0.000108974	4.23304e-05	7.93093e-05	7.55615e-05	4.83197e-05	3.10708e-05	7.23256e-05	2.52359e-05	4.25747e-05	0.00011255	3.43938e-05	1.69934e-05	6.20025e-05	3.43858e-05	2.19075e-05	4.36052e-05	3.53972e-05	5.24449e-05	8.25123e-05	0.000100288	2.30112e-05	3.16065e-05	4.80736e-05	9.81938e-05	7.51675e-05	9.19705e-05	1.9631e-05	3.0679e-05	3.36319e-05	3.17319e-05	1.43244e-05	3.70976e-05	1.28164e-05	1.36122e-05
Awake	4.49674e-05	6.12679e-05	7.04711e-05	3.18088e-05	4.68623e-05	4.09047e-05	4.7683e-05	2.03259e-05	9.56912e-05	4.9743e-05	9.13429e-05	7.18395e-05	3.02144e-05	4.42445e-05	8.1544e-05	7.71956e-05	5.36296e-05	7.97231e-05	6.76562e-05	5.44578e-05	4.57537e-05	8.72301e-05	6.52483e-05	5.00395e-05	8.65431e-05	4.35753e-05	4.07753e-05	9.19098e-05	0.000101046	0.000107162	5.39695e-05	8.07959e-05	4.43376e-05	3.49574e-05	4.44486e-05	7.78497e-05	5.06517e-05	7.94093e-05	7.64613e-05	3.34571e-05	3.86024e-05	3.27089e-05	4.71319e-05	3.33337e-05	1.97296e-05	2.21787e-05	2.2888e-05	2.37695e-05	2.86192e-05
KT+MD	2.53962e-05	8.30123e-06	1.06162e-05	5.77002e-06	5.84786e-06	7.36858e-06	4.9325e-06	6.32838e-06	8.85423e-06	1.65835e-05	6.90563e-06	7.48856e-06	1.89464e-05	9.58189e-06	5.12125e-06	2.44155e-05	1.672e-05	1.56538e-05	2.86057e-05	1.47307e-05	7.60028e-06	1.34309e-05	1.34263e-05	1.53883e-05	9.79422e-06	8.18923e-06	1.48952e-05	2.12208e-05	1.60482e-05	2.74072e-05	1.07617e-05	2.54992e-05	1.14564e-05	2.26428e-05	2.3267e-05	1.41129e-05	1.91877e-05	2.58168e-05	1.0934e-05	7.53867e-06	5.32508e-06	5.60964e-06	6.00644e-06	1.23982e-05	1.24844e-05	1.65771e-05	2.39033e-05	1.65485e-05	1.26658e-05
Recovery	8.94677e-06	6.78941e-06	6.03535e-06	5.43488e-06	7.8964e-06	1.01109e-05	7.93162e-06	1.7341e-05	3.01215e-05	3.23871e-05	2.52088e-05	5.32482e-05	4.3993e-05	5.943e-05	6.03402e-05	6.36845e-05	6.90063e-06	1.63938e-05	1.38617e-05	8.76171e-06	8.47193e-06	8.97068e-06	5.58106e-06	6.98114e-06	1.15005e-05	2.25302e-05	3.6111e-05	3.27451e-05	3.52827e-05	4.18906e-05	2.84665e-05	4.24984e-05	5.69277e-05	1.14423e-05	7.44819e-06	9.9579e-06	1.16391e-05	6.23866e-06	1.11168e-05	1.36173e-05	1.75084e-05	2.92041e-05	3.77768e-05	5.87865e-05	5.49599e-05	8.90551e-06	1.30284e-05	2.05363e-05	2.98e-05
Awake	4.291e-05	2.14833e-05	3.07542e-05	2.59574e-05	4.80945e-05	2.0954e-05	3.37164e-05	2.71692e-05	2.22128e-05	1.69028e-05	3.20449e-05	2.4345e-05	3.2254e-05	4.66588e-05	2.81141e-05	3.93682e-05	3.35797e-05	4.69564e-05	2.02999e-05	2.86852e-05	2.72263e-05	2.01157e-05	1.85178e-05	2.66161e-05	2.98274e-05	2.10045e-05	3.18419e-05	4.92324e-05	4.36519e-05	2.87173e-05	3.19327e-05	4.99026e-05	4.28084e-05	3.68622e-05	4.34648e-05	4.78716e-05	3.93559e-05	3.93175e-05	1.84786e-05	4.61368e-05	1.39927e-05	1.438e-05	3.75789e-05	2.07046e-05	2.5319e-05	3.10012e-05	2.52772e-05	3.9796e-05	2.65124e-05
Ketamine	9.37827e-05	0.000141784	7.39228e-05	0.000125118	9.94476e-05	0.000137648	0.000107097	5.31331e-05	9.33515e-05	7.65705e-05	0.000138862	8.78275e-05	0.000143609	0.000157385	8.78538e-05	0.000107083	9.74552e-05	1.97045e-05	3.04917e-05	2.62572e-05	4.31482e-05	5.82394e-05	4.43813e-05	1.60499e-05	3.47475e-05	2.42605e-05	5.04734e-05	2.25825e-05	9.05209e-05	4.05457e-05	5.83402e-05	1.84838e-05	3.67235e-05	3.34443e-05	1.47622e-05	2.55642e-05	1.11052e-05	8.81431e-05	3.03755e-05	1.20981e-05	5.66607e-05	1.26851e-05	1.20734e-05	1.08963e-05	2.00869e-05	1.00467e-05	1.5644e-05	8.99744e-06	7.40563e-06
Recovery	0.000183875	0.000236918	5.34056e-05	3.65698e-05	6.05159e-05	5.9908e-05	7.45823e-05	5.08207e-05	0.000169901	0.000169755	0.000108504	2.3854e-05	2.62205e-05	2.29037e-05	1.78552e-05	4.3201e-05	1.62052e-05	2.30344e-05	2.33219e-05	5.14426e-05	5.66009e-06	5.77293e-06	1.69625e-05	5.09041e-06	9.6599e-06	5.0042e-06	1.16383e-05	1.01913e-05	6.63461e-06	6.78849e-06	5.82928e-06	5.30941e-06	1.7978e-05	1.44071e-05	1.37434e-05	4.29928e-06	7.03909e-06	1.18409e-05	9.49878e-06	5.36367e-06	6.78932e-06	1.29359e-05	2.05422e-05	3.40486e-06	6.6878e-05	0.000102071	1.1341e-05	5.66817e-06	2.13122e-05
Data for Deco et al 2022, Violinplots Figure 4
Wake	0.000327571	0.00025089	0.000306434	0.000220797	0.000231557	0.000237367	0.000200355	0.000262512	0.000212731	0.000448316	0.000385937	0.000308369	0.000196168	0.000306367	0.00049254	0.000150529	0.00028442	0.000391921	0.000717954	0.00022667	0.000122546	0.000263566	0.000301805	0.000401522	0.000355459	0.000212091	0.000305361	0.000136349	0.000421395	0.000181507	0.000136078	0.000258705	0.00015151	0.000247712	0.0006112	0.000331975	0.000168849	0.0004201	0.000138163	0.000150161	0.000111115	0.00015456	0.000153304	0.00050795	0.000411227	0.000390887	0.000339303	0.000153178	0.000173273
Sleep	0.000310734	8.43577e-05	0.000248675	5.61822e-05	0.000102242	8.81077e-05	0.000124915	0.000102218	8.32781e-05	0.000126171	9.07226e-05	0.000117634	0.000104021	0.000105967	0.00011493	0.000125702	6.90242e-05	9.22614e-05	8.04694e-05	6.69267e-05	0.000279781	0.000100809	0.000175331	8.6869e-05	0.0002692	0.000162108	0.000229856	0.000111422	0.000156665	0.000117365	7.13564e-05	0.000128103	0.000170478	0.000235804	6.01688e-05	0.000117264	0.000207737	0.000236872	0.000224632	0.000232311	6.18339e-05	0.000215195	0.00027522	0.000264622	7.40016e-05	0.000208659	0.000333762	0.00021916	0.000165951
Awake	0.000290812	0.000256678	0.000256171	0.000228474	0.000396593	0.000557897	0.00028765	0.00010716	0.00027754	0.000567104	0.000126702	0.000190336	0.000466981	0.000230435	0.000529871	0.000250803	0.000238585	0.000566895	0.000316299	0.00030987	0.000244936	0.000220136	0.000391842	0.00045771	0.000412025	0.000552356	0.000452646	0.000277677	0.000316683	0.000194565	0.000209222	0.000330083	0.000197927	0.00044602	0.000529304	0.000115479	0.000337748	0.000124287	0.000188219	0.000158623	9.78023e-05	0.000135063	0.000107876	0.000249749	0.000161602	0.000126669	0.000109135	8.76477e-05	0.00010135
Propofol	0.000146671	5.55849e-05	3.18946e-05	4.29102e-05	6.47933e-05	3.11161e-05	3.18145e-05	0.000108633	5.60927e-05	4.59717e-05	4.86324e-05	0.000150294	5.25062e-05	2.74624e-05	4.27089e-05	0.000120335	0.000140197	3.46495e-05	2.55819e-05	3.63546e-05	5.42633e-05	4.61521e-05	7.61355e-05	8.77317e-05	6.70827e-05	9.2676e-05	0.000127717	9.01368e-05	7.6015e-05	0.000101428	0.000153842	4.2347e-05	3.0834e-05	3.34729e-05	5.78783e-05	3.90299e-05	3.72931e-05	7.6659e-05	3.05307e-05	9.2936e-05	3.08344e-05	4.81206e-05	0.000104929	5.13347e-05	4.88236e-05	2.79223e-05	4.28682e-05	2.55583e-05	2.35188e-05
Recovery	5.12741e-05	5.58053e-05	8.1257e-05	5.73364e-05	5.88677e-05	0.000114144	0.000115847	0.000353681	0.00031534	0.000194881	0.00032471	0.000185516	8.91895e-05	5.36392e-05	8.08434e-05	5.5605e-05	0.000109225	0.000155929	9.95573e-05	0.000283206	0.00028701	0.00018525	0.000248245	0.000318581	6.40903e-05	0.000107039	8.32309e-05	0.000113729	5.85361e-05	0.000108136	0.000127708	0.000126709	0.000320796	0.000342086	0.00033473	0.000317928	7.20159e-05	0.000213173	0.000228602	0.000208321	0.000178281	0.000189325	0.000183986	0.000224282	7.93905e-05	9.60423e-05	0.000130384	0.000101851	0.000188631
Awake	0.000111812	0.000123122	0.000210666	0.000155896	0.000102218	0.000174976	0.000148393	0.000123314	0.000211528	0.00025085	0.000255552	0.000140143	0.000154602	0.000142583	0.000132991	0.000109325	7.16757e-05	0.000118692	7.53962e-05	0.000201036	0.000105889	0.000185339	0.000233595	8.9295e-05	0.000247945	0.000190223	0.000111024	0.00013645	0.000176109	0.000122746	0.000114917	0.000269966	8.04652e-05	8.22349e-05	7.79329e-05	0.000192007	0.000263235	0.000157726	0.000162928	9.28619e-05	0.000233808	0.000272598	0.000133188	9.40934e-05	0.000136804	0.000174071	0.000213005	0.000265092	0.00024679
MD	9.64159e-05	9.32978e-05	9.86124e-05	0.000183545	0.000341275	0.000118501	0.000105011	9.27614e-05	6.70317e-05	9.32742e-05	0.000100956	9.56014e-05	5.49016e-05	8.40054e-05	9.24582e-05	8.52198e-05	0.000271326	0.000157879	0.000225045	0.000109003	0.000138346	0.000154702	7.87913e-05	0.00012355	7.23874e-05	0.000219203	0.000222623	0.000293598	0.00030801	0.000281349	0.000282352	0.00028518	0.000305663	5.40758e-05	5.71312e-05	0.000175122	0.000114686	0.000147607	0.000210741	6.1632e-05	0.000280527	0.000190458	0.000354037	5.34925e-05	0.000120642	0.000134661	0.000320892	0.000193651	8.36633e-05
Recovery	0.000231053	0.000423702	0.000194741	0.000245335	0.000145656	0.000331365	0.000354887	0.00047908	0.000298906	0.000135827	0.000253477	0.000166241	0.000211509	0.000354926	0.000220098	0.000227286	0.000149529	0.000285053	0.000250136	0.000348112	0.000381917	0.000183741	0.000368505	0.0004507	0.000167233	0.000175071	0.000197583	0.000211676	0.000133112	0.000207029	0.000135122	0.000347539	0.000345143	0.000225456	0.000185186	0.000311371	0.000305435	0.000497188	0.000250608	0.000222481	0.000275479	0.000151335	0.000132667	0.000485521	0.000234019	0.000198014	0.000269428	0.000307295	0.000197981
Awake	0.000290812	0.000256678	0.000256171	0.000228474	0.000396593	0.000557897	0.00028765	0.00010716	0.00027754	0.000567104	0.000126702	0.000190336	0.000466981	0.000230435	0.000529871	0.000250803	0.000238585	0.000566895	0.000316299	0.00030987	0.000244936	0.000220136	0.000391842	0.00045771	0.000412025	0.000552356	0.000452646	0.000277677	0.000316683	0.000194565	0.000209222	0.000330083	0.000197927	0.00044602	0.000529304	0.000115479	0.000337748	0.000124287	0.000188219	0.000158623	9.78023e-05	0.000135063	0.000107876	0.000249749	0.000161602	0.000126669	0.000109135	8.76477e-05	0.00010135
KT+MD	0.000146671	5.55849e-05	3.18946e-05	4.29102e-05	6.47933e-05	3.11161e-05	3.18145e-05	0.000108633	5.60927e-05	4.59717e-05	4.86324e-05	0.000150294	5.25062e-05	2.74624e-05	4.27089e-05	0.000120335	0.000140197	3.46495e-05	2.55819e-05	3.63546e-05	5.42633e-05	4.61521e-05	7.61355e-05	8.77317e-05	6.70827e-05	9.2676e-05	0.000127717	9.01368e-05	7.6015e-05	0.000101428	0.000153842	4.2347e-05	3.0834e-05	3.34729e-05	5.78783e-05	3.90299e-05	3.72931e-05	7.6659e-05	3.05307e-05	9.2936e-05	3.08344e-05	4.81206e-05	0.000104929	5.13347e-05	4.88236e-05	2.79223e-05	4.28682e-05	2.55583e-05	2.35188e-05
Recovery	5.12741e-05	5.58053e-05	8.1257e-05	5.73364e-05	5.88677e-05	0.000114144	0.000115847	0.000353681	0.00031534	0.000194881	0.00032471	0.000185516	8.91895e-05	5.36392e-05	8.08434e-05	5.5605e-05	0.000109225	0.000155929	9.95573e-05	0.000283206	0.00028701	0.00018525	0.000248245	0.000318581	6.40903e-05	0.000107039	8.32309e-05	0.000113729	5.85361e-05	0.000108136	0.000127708	0.000126709	0.000320796	0.000342086	0.00033473	0.000317928	7.20159e-05	0.000213173	0.000228602	0.000208321	0.000178281	0.000189325	0.000183986	0.000224282	7.93905e-05	9.60423e-05	0.000130384	0.000101851	0.000188631
Awake	0.000129757	0.000109854	0.000147903	0.000203779	0.000108165	9.63193e-05	8.65815e-05	0.000120211	0.000144198	0.000118166	0.000230346	0.000155836	9.6482e-05	0.000245376	0.000265934	0.000100062	0.000171687	7.37026e-05	0.000248348	7.20838e-05	0.000129376	8.93796e-05	9.5506e-05	8.13299e-05	0.000255387	9.71306e-05	0.000152576	0.000169773	0.000220174	0.000269469	0.000213236	9.47745e-05	8.76933e-05	0.000163983	8.66205e-05	0.00027181	0.000293791	0.000157389	9.58018e-05	6.90061e-05	0.000209903	0.000109932	0.000100428	0.000113956	0.000138303	8.77451e-05	9.95715e-05	0.000103764	6.72985e-05
Ketamine	0.000591551	0.00042079	0.000668114	0.000386418	0.000783211	0.000212532	0.00106263	0.000508568	0.000603758	0.00125369	0.000478752	0.000963395	7.47347e-05	7.31252e-05	0.000158556	0.000184363	0.000232627	0.000176327	0.000105612	0.000188941	0.000149563	0.000354952	0.00013859	0.000751565	0.000609049	0.000326685	7.53286e-05	0.000423627	6.88332e-05	6.23114e-05	7.34402e-05	5.69086e-05	0.000632461	0.000337366	4.38746e-05	0.000182563	5.28724e-05	0.000166753	8.79098e-05	7.42939e-05	0.000103933	0.0001495	0.000119744	0.000133902	0.000537726	0.00077584	0.000331785	0.000763915	0.000558039
Recovery	0.000977387	0.00121877	0.000563357	0.000245452	0.00053237	0.00187664	0.000342229	0.000517229	0.00155395	0.00176346	0.000249016	0.000132207	0.00016647	0.000110464	0.000175538	7.7855e-05	0.000266366	0.000333767	0.000160725	4.56383e-05	1.86909e-05	7.30337e-05	2.9586e-05	3.93541e-05	2.24478e-05	9.74932e-05	5.6186e-05	2.6927e-05	5.04832e-05	3.52688e-05	9.47286e-05	6.04878e-05	8.13479e-05	2.95808e-05	4.52033e-05	2.33211e-05	2.95832e-05	0.000121705	0.00013058	0.0012773	7.06528e-05	7.27367e-05	2.61284e-05	0.000245295	0.000118373	5.5058e-05	6.9757e-05	3.75121e-05	5.89688e-05
[truncated: 138 more columns]
